# Supplementary material for: Miro-dependent mitochondrial pool of CENP-F and its farnesylated C-terminal domain are dispensable for normal development in mice
Source: PLoS Genet. 2019 Mar 11;15(3):e1008050. doi: 10.1371/journal.pgen.1008050 (PMC6428352; doi:10.1371/journal.pgen.1008050)
Supplement: S1 File — (XLSX) [file pgen.1008050.s002.xlsx]

## Sheet: 4C
WT (parental)	cl1 (83)	cl2 (23)
64.5409	75.1458	90.0625
70.7299	64.795	58.9993
52.5484	64.8917	51.2758
78.8818	61.2243	66.9153
96.2009	69.8774	83.0227
61.2525	63.6236	80.8246
52.2401	62.5667	72.98
55.6009	51.3097	94.9381
57.5007	51.3097	96.0334
96.0239	74.4117	90.4348
79.8407	71.5989	72.3205
62.1217	49.5593	87.3587
66.4826	73.127	74.2045
98.558	42.6442	66.5715
91.7045	45.8169	66.3531
73.4771	60.9792	101.129
49.8496	65.7528	56.2615
62.011	80.455	62.4978
93.8506	66.1846	48.8137
53.7886	68.5682	58.223
72.1744	66.041	70.0196
91.9017	40.5357	47.1944
90.2972	53.2234	62.86
77.4736	69.9843	55.3494
80.8857	69.1906	65.0475
64.6199	79.3027	55.251
109.885	55.1186	52.8255
106.082	72.5842	88.7035
78.1017	54.2398	59.6849
57.9251	57.3957	62.6767
109.143	53.352	66.8622
107.697	52.7138	54.4212
89.3982	79.8672	58.4926
60.9617	68.5882	48.9931
95.5078	117.544	64.6571
93.0588	74.8919	69.6998
124.75	91.7144	62.7833
124.237	68.7031	80.7569
107.613	95.218	58.0588
81.8664	79.0536	80.5269
84.045	76.8575	56.8063
81.8948	61.2296	83.594
91.0856	97.2145	58.0318
85.9267	67.9567	99.8362
128.978	131.009	65.9882
73.8621	80.9714	106.166
57.0194	74.1727	58.873
91.0608	91.8764	90.9619
90.691	74.5901	76.8099
100.576	85.0517	76.9471
77.1732	65.2463	67.6861
82.876	67.3055	115.258
87.0647	71.1864	50.1215
72.5309	55.1111	66.6219
109.02	60.9104	72.5466
65.6358	57.779	50.1922
74.8977	99.4577	62.47
65.3067	54.1583	64.3953
70.2799	69.7665	80.0316
79.6901	86.6505	60.6655
90.963	83.1573	59.4366
86.3151	85.2672	54.1089
78.741	83.2858	65.5482
88.1566	59.337	60.1595
70.0788	81.685	62.1779
113.959	53.3026	79.6006
92.0478	56.4313	100.281
76.1572	70.0033	86.5086
75.4412	90.0117	62.7215
66.767	66.1961	78.0451
82.6105	60.1176	43.2266
64.3123	63.1839	65.6034
81.8554	47.4042	82.1169
101.74	46.9071	73.3579
105.491	54.4	47.8934
95.7219	98.4185	54.0623
92.716	94.9097	82.1883
103.748	71.756	54.2933
120.374	66.202	77.0137
81.3994	79.0795	81.969
72.7419	63.0536	92.4754
48.7018	74.8547	53.5973
54.3993	90.8328	69.4841
51.4096	93.8295	80.6398
63.4207	99.0009	84.3012
141.837	99.0009	84.3012
98.8713	80.9084	110.652
102.234	58.4646	61.2947
120.756	80.1859	86.0558
58.3731	84.8739	44.0013
62.3513	110.761	70.7105
68.0431	55.0791	62.4161
54.2508	64.7361	81.0557
178.821	61.0253	86.2987
115.939	111.52	55.8248
121.153	68.8216	70.7551
100.92	61.0008	71.7408
104.438	77.2952	90.3979
150.8	82.6083	80.5349
59.3509	116.515	70.8989
97.7524	80.5049	98.3834
91.1376	88.6979	65.0628
78.4731	75.5734	88.7617
84.31	106.066	66.5366
79.1177	114.055	73.2806
78.7486	123.975	73.9744
187.167	88.1821	60.6334
67.9065	53.2157	77.4077
86.7957	54.4388	69.0278
81.6253	97.2014	94.643
54.2264	80.2742	109.776
70.2529	56.0353	86.0722
49.2186	104.894	67.4798
77.7552	120.253	74.5947
54.4648	118.388	51.7629
63.6801	81.6182	49.5224
94.1532	107.319	80.9959
86.4183	90.2371	52.8815
97.8337	85.7448	53.383
61.6144	54.5844	52.4446
108.382	97.0436	80.2049
96.378	58.4297	53.5085
96.3025	57.6162	52.857
89.5416	62.3139	73.4582
87.751	51.056	56.8281
114.856	70.6583	57.706
66.0216	70.9235	90.8395
93.336	77.0021	72.5298
98.4866	62.9638	63.0237
80.2518	59.96	67.0995
74.1513	74.5646	51.7814
97.1136	94.9663	79.0213
120.042	55.6336	93.6012
89.4929	59.6217	104.237
142.035	65.9735	81.0925
67.0029	88.8159	85.3618
124.689	58.5632	92.0899
91.0449	59.3643	76.3981
121.096	62.8241	101.859
96.8606	65.2183	92.1076
69.6703	96.9207	86.8455
72.7089	101.874	61.9079
107.776	66.6906	87.1935
89.0358	73.3743	73.3602
75.824	76.5215	85.8343
139.309	102.473	91.3323
89.1668	67.1444	86.7816
95.6765	49.9859	55.1214
135.963	72.2306	60.7018
90.8509	66.3973	73.3082
94.2654	59.901	65.549
147.368	42.5455	109.972
100.923	51.396	72.8782
90.1622	79.7205	68.6969
78.2356	76.9659	74.7799
66.5304	57.3443	63.4576
92.8308	42.8156	80.6648
128.297	87.3881	63.5449
93.3186	72.5631	88.6422
78.2867	50.3669	99.6421
86.9209	67.6956	52.9046
119.596	74.1922	63.3398
127.899	75.4568	53.7604
77.7193	59.5001	58.5985
66.984	91.055	81.9601
101.064	55.9613	74.4566
85.646	86.2559	67.5708
67.3832	73.7062	55.6454
78.3224	65.5443	51.8698
73.195	74.5318	46.2445
67.5462	87.1575	58.1319
79.1299	85.897	51.9267
119.341	71.7175	62.7444
115.999	87.5714	110.295
112.499	86.9104	95.115
73.8283	58.4109	69.8186
113.123	56.9292	76.2117
54.5106	66.0008	60.3344
53.2313	119.771	80.3004
72.909	72.7947	76.1009
90.909	68.7893	98.4547
81.966	62.8679	64.9006
97.5812	66.5662	98.566
94.8489	57.857	94.7798
92.5794	77.331	62.7577
108.325	95.8649	76.0161
79.885	76.5095	63.8382
119.879	62.8612	79.115
69.8707	84.5912	52.1178
63.6834	90.0842	110.43
63.6834	80.3723	94.8868
134.46	66.517	77.8472
99.5054	62.493	61.722
152.661	76.9258	61.0661
96.2499	55.6099	66.9806
84.0777	75.8419	59.5484
113.483	87.6536	66.713
73.5818	82.9926	74.6062
71.4069	59.468	77.5033
91.2087	87.5074	94.8698
80.0295	73.1314	65.9327
138.651	67.8184	69.9393
90.5846	76.8672	100.86
72.1825	51.2093	126.167
203.81	91.3032	81.4187
98.437	89.452	58.7625
90.527	78.8006	69.8358
98.9608	67.1847	92.8547
114.162	61.7584	82.6943
125.504	117.456	92.9864
88.1663	67.0555	113.167
59.1709	85.314	81.8399
72.5644	77.2263	78.3474
77.2615	97.9843	76.5123
87.6232	99.4922	60.3551
90.9971	81.3847	65.6197
54.2285	70.8327	71.8579
56.0433	77.586	77.8369
131.075	70.7852	78.1305
116.758	63.4952	108.166
101.481	75.0176	65.2695
77.9745	60.5558	58.4089
130.089	84.6364	70.4139
96.1232	94.0839	113.919
83.4067	67.8788	78.5536
94.1825	74.9667	114.128
121.367	41.543	77.9412
145.256	60.2839	109.522
84.3374	91.2927
80.8056	72.2522
68.2472	83.6305
104.121	61.0378
57.5053
87.7664
108.731
68.3882
107.21
90.5686
55.8792
85.8428
83.0394
89.644
90.3378
78.3544
117.43
120.618
92.6959
104.647
140.476
118.866
100.42
106.854

## Sheet: 4D (basal + coupled)
OCR (Norm.)(pMoles/min):	Measurement 1	Time:	2019-01-16 10:11:49					raw data		-non mitochondrial	-non-coupled		basal resp
	85.7708	73.2005	80.0258	61.3824	49.8712	0		75.0949		67.1666	52.392	WT	60.5416	5.07235
	72.5318	82.0387	0	69.2027	57.0936	65.3831		69.25		58.1828	45.4696	cl1	56.2957	2.11461
	84.7875	80.6824	60.4299	0	77.2183	70.7946		74.7825		67	51.1418	cl2	63	2.82843
	0	0	0	0	0	0
	Measurement 2	Time:	2019-01-16 10:20:22										coupled resp
	77.5353	66.4325	73.4985	56.8161	48.0347	0		68.5706		61	42.3494	WT	42.8313	6.88453
	63.8211	77.4155	0	68.1251	59.4901	61.5043		66.0712		55	39.8329	cl1	40.6917	3.61923
	80.3705	67.4511	59.5948	0	73.9472	70.1681		70.3063		63	43.7513	cl2	44.7124	4.36975
	0	0	0	0	0	0
	Measurement 3	Time:	2019-01-16 10:28:55
	74.96	65.9936	73.4607	54.3031	49.7504	0		67.1793		59	40.4527
	60.7871	73.8399	0	67.9839	57.7444	64.3991		64.9509		54	36.7258
	76.4378	66.9178	56.1774	0	72.8028	72.014		68.8699		61	42.1661
	0	0	0	0	0	0
	Measurement 4	Time:	2019-01-16 10:37:29
	69.7074	60.8793	68.4238	54.8764	44.3606	0		63.4717		55	36.131
	67.4641	76.9287	0	67.9353	61.0627	71.7957		69.0373		58	40.7386
	76.33	67.649	57.0112	0	73.6683	71.1708		69.1659		61	41.7903
	0	0	0	0	0	0
	Measurement 5	Time:	2019-01-16 10:46:16
	23.7635	21.9038	26.5807	18.5637	17.2691	0		22.7029
	17.4451	26.6208	0	29.4069	22.5467	22.8825		23.7804
	20.4811	27.2633	22.6669	0	25.9097	21.8824		23.6407
	0	0	0	0	0	0
	Measurement 6	Time:	2019-01-16 10:54:50
	29.3811	26.5283	28.6411	20.3343	17.5067	0		26.2212
	20.7335	28.416	0	25.0447	25.1416	31.8557		26.2383
	24.3106	22.0372	25.7856	0	32.7368	27.9051		26.5551
	0	0	0	0	0	0
	Measurement 7	Time:	2019-01-16 11:03:24
	27.6527	27.6684	27.4428	24.1428	20.3715	0		26.7267
	25.9936	28.6319	0	25.4453	26.2794	34.7753		28.2251
	25.0849	24.7025	21.1447	0	32.8239	29.7633		26.7039
	0	0	0	0	0	0
	Measurement 8	Time:	2019-01-16 11:11:58
	30.1012	26.1621	29.5958	23.5036	23.9021	0		27.3407
	26.6578	29.8077	0	25.1315	26.8758	33.0206		28.2987
	27.5959	25.8079	23.5113	0	31.8151	28.1478		27.3756
	0	0	0	0	0	0
	Measurement 9	Time:	2019-01-16 11:20:43
	40.2584	35.9447	31.4479	27.5849	25.8943	0
	31.2621	37.1016	0	28.4978	24.9968	26.6412
	41.385	43.1453	24.6982	0	33.7323	34.4231
	0	0	0	0	0	0
	Measurement 10	Time:	2019-01-16 11:29:17
	33.2957	24.5148	27.9865	19.2168	22.2984	0
	21.3319	32.822	0	25.3242	23.596	29.8807
	34.6696	31.3311	25.2549	0	26.1644	31.6859
	0	0	0	0	0	0
	Measurement 11	Time:	2019-01-16 11:37:52
	30.28	27.134	22.7294	18.1648	19.6575	0
	25.0175	27.9014	0	20.594	21.8584	28.6593
	30.8954	26.5897	21.1042	0	23.0258	28.8253
	0	0	0	0	0	0
	Measurement 12	Time:	2019-01-16 11:46:26
	27.2716	19.6991	17.6407	16.6248	17.9644	0
	19.3262	23.6343	0	17.0625	18.2098	23.5656
	31.1386	28.0008	17.4596	0	20.168	24.759
	0	0	0	0	0	0
	Measurement 13	Time:	2019-01-16 11:55:12
	9.26836	5.90293	8.16923	5.95546	7.17619	0		7.32399		7.92833
	10.9034	9.91266	0	12.2674	6.41035	12.7712		10.453		11.0672
	0.602702	15.9606	6.03031	0	10.2793	9.0142		8.37743		8.22405
	0	0	0	0	0	0
	Measurement 14	Time:	2019-01-16 12:03:47
	10.4648	6.56607	10.3267	6.28426	6.78769	0		8.41047
	6.27185	10.2534	0	10.3785	9.43065	16.539		10.5747
	0.982679	9.64021	5.95825	0	11.6031	9.85972		7.6088
	0	0	0	0	0	0
	Measurement 15	Time:	2019-01-16 12:12:22
	9.04807	9.82249	10.1163	6.07429	5.55442	0		8.76528
	7.23944	9.68552	0	9.42187	9.40575	20.152		11.1809
	6.38765	3.78651	6.68884	0	12.5684	8.69593		7.62546
	0	0	0	0	0	0
	Measurement 16	Time:	2019-01-16 12:20:57
	9.97813	7.38162	4.23769	7.25686	7.57445	0		7.21358
	9.56787	12.737	0	10.8231	11.9699	15.2036		12.0603
	6.09091	6.42803	7.46901	0	14.2788	12.1558		9.28451
	0	0	0	0	0	0

## Sheet: 4D (ECAR)
AUC ECAR	Rates: 4 - 5	20190126 MITOSTRESS MARTIN .xls
	AVG AUC	SE AUC
U2OS WT	60.0769	3.59738
U2OS MUT1	65.5843	10.5053
U2OS MUT2	58.7068	10.1818
DNP VEHICLE
Back. Corr.	0	0
	U2OS WT				U2OS MUT1					U2OS MUT2					Back. Corr.
Rate	A1	A2	A3	A4	B1	B2	B4	B5	B6	C1	C2	C3	C5	C6	A6	B3	C4	D6
4	31.1435	24.2094	24.8315	24.6091	31.8212	40.8243	22.4588	14.559	28.4856	39.0865	20.8958	12.9527	22.0505	27.7597	0	0	0	0
5	38.7205	28.9021	35.7065	32.185	36.7542	59.7767	31.8485	22.0447	39.3483	50.1228	37.1719	14.1692	29.0475	40.2772	0	0	0	0
	4				5					5					4
AUC SUM	69.8641	53.1115	60.538	56.7941	68.5753	100.601	54.3073	36.6037	67.8339	89.2093	58.0677	27.1219	51.098	68.0369	0	0	0	0
	U2OS WT		U2OS MUT1		U2OS MUT2		DNP VEHICLE		Back. Corr.
Rate	AUC	SError	AUC	SError	AUC	SError	AUC	SError	AUC	SError
4	26.1984	1.6534	27.6298	4.41576	24.549	4.33422			0	0
5	33.8786	2.12953	37.9545	6.20483	34.1577	6.0294			0	0
P Value
	U2OS WT	U2OS MUT1	U2OS MUT2	DNP VEHICLE	Back. Corr.
U2OS WT		0	0	0	0
U2OS MUT1			0	0	0
U2OS MUT2				0	0
DNP VEHICLE					0
Back. Corr.
Confidence level (1 - P Value)
	U2OS WT	U2OS MUT1	U2OS MUT2	DNP VEHICLE	Back. Corr.
U2OS WT		1	1	1	1
U2OS MUT1			1	1	1
U2OS MUT2				1	1
DNP VEHICLE					1
Back. Corr.
Variable1:	U2OS WT			Variable1:	U2OS WT			Variable1:	U2OS WT			Variable1:	U2OS WT			Variable1:	U2OS MUT1			Variable1:	U2OS MUT1
Variable2:	U2OS MUT1			Variable2:	U2OS MUT2			Variable2:	DNP VEHICLE			Variable2:	Back. Corr.			Variable2:	U2OS MUT2			Variable2:	DNP VEHICLE
Variable1:	U2OS MUT1			Variable1:	U2OS MUT2			Variable1:	U2OS MUT2			Variable1:	DNP VEHICLE
Variable2:	Back. Corr.			Variable2:	DNP VEHICLE			Variable2:	Back. Corr.			Variable2:	Back. Corr.
Notes on AUC Calculations
The area under the curve is calculated as follows.
For each rate, the group's average is multiplied
by the time interval for that rate. This represents
the area under that part of the curve. The area for
the rate chosen as the baseline for the AUC
calculation is then subtracted from the area of each
subsequent rate. The results are then summed to
provide the total baseline-subtracted area of the
curve. Any wells that have been unselected will not
be included in the calculations.
If the data is being displayed as a % of baseline
in the Data Viewer, then the AUC is calculated
using the % values, and not the raw pMol/min or
mpH/min rate values. If the Normalization option
is enabled in the Data Viewer, then the AUC is
calculated using the normalized data.
The units for the OCR area is pMoles. For ECAR,
the area is in mpH. If viewing the data as a % of
baseline, the area represents a total percentage
change from the baseline.
The t Analysis option will perform a t test for
each pairwise combination of groups. A disadvantage
of this method is that when comparing more than two
groups, there is a greater chance of producing
significant P values by coincidence. So for three
or more groups, it is suggested that the Anova
analysis method be used.
The Anova Analysis method performs a one way Anova
test to determine the probability of one or more
groups being different from the others. Post
comparison tests are then performed between each
pair of groups using Tukey's HSD method.
When using the Anova Analysis, it is important to
exclude unrelated groups from the analysis, such
as the temp correction wells. In addition, if
multiple factors are being tested among the groups,
it is not valid to include both types of groups in
a one way Anova analysis.

## Sheet: 7E
CT	GAPDH1	GAPDH2	EX5-6_1	EX5-6_2	EX16-17_1	EX16-17_2
WT	24.9793	24.7786	40.6791	40.8363	38.883	38.906
MUT1	24.2446	24.2842	40.1596	39.9566	39.0924	38.9991
MUT2	24.0799	23.9668	40.4702	40.2413	NaN	NaN
neg. Ctl	NaN	NaN	NaN	NaN	NaN	NaN
										Average
2-ΔCT	EX5-6				EX5-16-17					EX5-6	EX5-16-17
WT	1.87885e-05	1.68487e-05	1.63479e-05	1.466e-05	6.52483e-05	6.42178e-05	5.67726e-05	6.42178e-05		1.66613e-05	6.26141e-05
MUT1	1.6185e-05	1.86307e-05	1.66351e-05	1.91488e-05	3.39125e-05	3.6178e-05	3.48556e-05	3.6178e-05		1.76499e-05	3.5281e-05
MUT2	1.16425e-05	1.36435e-05	1.07646e-05	1.26147e-05	NaN	NaN	NaN	NaN		1.21663e-05	NaN

## Sheet: 7H
WT	area	mean	min	max	IntDen	RawIntDen			MUT2	area	mean	min	max	IntDen	RawIntDen								WT	MUT2
1	26.531	514.716	263	1888	13655.8	3292641	norm intesity per kinetochore		1	31.491	452.29	211	1975	14243	3434237	norm intesity per kinetochore							316.443	82.8898
2	0.141	2758.79	506	6413	389.018	93799	316.443		2	0.087	1403.52	748	2714	122.239	29474	82.8898							299.027	83.3418
3	0.153	2461.86	838	5351	377.779	91089	299.027		3	0.087	1408.71	653	2492	122.691	29583	83.3418							278.874	104.215
4	0.129	2685.52	472	6617	345.272	83251	278.874		4	0.05	2548.42	1644	3698	126.83	30581	104.215							253.767	132.352
5	0.116	2699.43	958	5024	313.474	75584	253.767		5	0.066	2444.38	1319	3886	162.203	39110	132.352							222.113	100.297
6	0.083	3192.8	1093	5352	264.834	63856	222.113		6	0.066	1961.31	980	2881	130.148	31381	100.297							232.368	135.943
7	0.133	2266.69	702	4990	300.825	72534	232.368		7	0.087	2012.67	1133	3380	175.292	42266	135.943							294.578	61.0914
8	0.141	2603.74	779	5739	367.153	88527	294.578		8	0.033	2291.12	651	4030	76.017	18329	61.0914							195.44	114.614
9	0.141	1900.68	564	3543	268.015	64623	195.44		9	0.066	2177.06	1217	3400	144.465	34833	114.614							395.713	71.2404
10	0.212	2386.74	726	7857	504.833	121724	395.713		10	0.033	2597	1275	4038	86.166	20776	71.2404							360.401	163.274
11	0.133	3231.41	1347	7303	428.858	103405	360.401		11	0.087	2326.48	948	3287	202.623	48856	163.274							185.348	82.6459
12	0.108	2234.39	797	4624	240.937	58094	185.348		12	0.083	1448.95	588	2458	120.186	28979	82.6459							356.179	46.8499
13	0.141	3040.59	895	6269	428.754	103380	356.179		13	0.066	1155.88	546	2049	76.701	18494	46.8499							171.473	35.1204
14	0.1	2239.83	663	5830	222.945	53756	171.473		14	0.033	1508.38	916	2022	50.046	12067	35.1204							256.684	52.3568
15	0.133	2449.91	635	5870	325.141	78397	256.684		15	0.087	1052.95	481	1931	91.706	22112	52.3568							152.481	111.325
16	0.133	1664.75	641	4101	220.938	53272	152.481		16	0.066	2127.5	1134	3667	141.176	34040	111.325							266.848	64.7829
17	0.182	1975.66	468	6430	360.526	86929	266.848		17	0.066	1426.12	717	2056	94.634	22818	64.7829							181.907	60.8479
18	0.149	1732.03	500	4509	258.6	62353	181.907		18	0.066	1366.81	809	1891	90.699	21869	60.8479							209.379	44.8174
19	0.141	1999.53	461	4755	281.954	67984	209.379		19	0.033	1800.62	1344	2340	59.743	14405	44.8174							152.749	51.5235
20	0.129	1704.52	554	3890	219.147	52840	152.749		20	0.05	1489.67	681	2295	74.138	17876	51.5235							281.67	68.0229
21	0.153	2348.76	699	5692	360.422	86904	281.67		21	0.083	1272.65	565	2046	105.563	25453	68.0229							350.41	51.1787
22	0.141	2999.68	954	6935	422.985	101989	350.41		22	0.108	927.615	424	1508	100.026	24118	51.1787							220.721	47.3889
23	0.182	1722.89	566	4830	314.399	75807	220.721		23	0.066	1164	560	2087	77.24	18624	47.3889							374.023	87.2237
24	0.174	2661.38	523	6692	463.584	111778	374.023		24	0.108	1261.88	568	2384	136.071	32809	87.2237							211.111	51.699
25	0.116	2332.11	631	5107	270.818	65299	211.111		25	0.1	973.792	446	1651	96.928	23371	51.699							330.898	30.3689
26	0.174	2413.81	736	5253	420.459	101380	330.898		26	0.083	818.7	410	1444	67.909	16374	30.3689							544.299	40.6209
27	0.199	3248.69	1011	7891	646.727	155937	544.299		27	0.066	1062	513	1834	70.472	16992	40.6209							270.775	66.3998
28	0.182	1997.18	779	3769	364.453	87876	270.775		28	0.087	1214.19	781	1802	105.749	25498	66.3998							262.018	58.4106
29	0.149	2268.58	740	4407	338.711	81669	262.018		29	0.129	908.129	494	1510	116.756	28152	58.4106							276.784	52.1295
30	0.129	2669.26	603	7112	343.182	82747	276.784		30	0.05	1501.83	939	2151	74.744	18022	52.1295							261.988	58.8688
31	0.141	2372.62	555	5092	334.563	80669	261.988		31	0.087	1127.71	552	1784	98.218	23682	58.8688							325.158	65.3428
32	0.174	2380.86	813	5137	414.719	99996	325.158		32	0.087	1202.05	711	2189	104.692	25243	65.3428							188.944	91.8409
33	0.153	1744.49	427	4730	267.696	64546	188.944		33	0.066	1833.88	786	3254	121.692	29342	91.8409							258.252
34	0.149	2243.36	578	5725	334.945	80761	258.252		34	86.099	317.985	176	2543	27378.3	6601368								175.997	83.788
35	0.149	1692.44	541	3215	252.69	60928	175.997		35	0.133	950	253	2509	126.08	30400	83.788							211.034	59.1097
36	0.133	2105.94	444	3868	279.491	67390	211.034		36	0.05	1507.17	965	2125	75.009	18086	59.1097							196.791	66.3957
37	0.182	1591.75	605	3349	290.469	70037	196.791		37	0.116	889.393	378	1613	103.282	24903	66.3957							351.509	41.091
38	0.141	3007.47	759	5817	424.084	102254	351.509		38	0.066	935.5	378	1637	62.078	14968	41.091								60.0723
39	50.299	454.547	234	3057	22863.4	5512752			39	0.087	1007.38	480	2224	87.737	21155	60.0723							642.232	62.0707
40	0.357	2255.58	557	9412	804.505	193980	642.232		40	0.05	1566.67	1041	2448	77.97	18800	62.0707							472.01	68.7446
41	0.182	3039.93	677	8794	554.738	133757	472.01		41	0.108	956	279	2267	103.087	24856	68.7446							326.994	28.5101
42	0.249	1768.9	445	4926	440.176	106134	326.994		42	0.141	520.147	227	1294	73.346	17685	28.5101							360.691	56.2196
43	0.299	1663.04	477	6585	496.601	119739	360.691		43	0.108	839.846	336	1496	90.562	21836	56.2196							374.647	26.6157
44	0.182	2506.39	611	6107	457.375	110281	374.647		44	0.05	854.25	570	1163	42.515	10251	26.6157							487.295	51.9646
45	0.133	4127.25	530	11177	547.75	132072	487.295		45	0.108	800.385	367	1448	86.307	20810	51.9646							373.85	24.7696
46	0.174	2600.29	616	8070	452.941	109212	373.85		46	0.108	548.192	272	1346	59.112	14253	24.7696							207.358
47	0.129	2068.9	544	5518	265.995	64136	207.358		47	63.72	426.205	212	2584	27157.8	6548217								633.153	233.184
48	0.332	2363.14	368	11070	784.063	189051	633.153		48	0.133	2075.69	504	7502	275.476	66422	233.184							321.156	138.835
49	0.153	2546.08	823	5675	390.702	94205	321.156		49	0.087	1911.71	851	4721	166.5	40146	138.835							496.168
50	0.216	2755.92	727	7408	594.35	143308	496.168		50														588.431	158.17
51	0.182	3677.91	679	9577	671.159	161828	588.431		51	0.108	1785.31	408	3617	192.512	46418	158.17							264.023	162.537
52	0.141	2326.88	647	5534	328.114	79114	264.023		52	0.108	1825.81	473	4532	196.879	47471	162.537							194.836	117.315
53	0.153	1722.89	538	4722	264.382	63747	194.836		53	0.108	1406.42	298	3025	151.657	36567	117.315							320.852	128.703
54	0.182	2211.59	707	5769	403.58	97310	320.852		54	0.108	1512.04	669	2963	163.045	39313	128.703							339.765	97.731
55	0.265	1733.86	544	4979	460.22	110967	339.765		55	0.066	1789.06	873	3092	118.718	28625	97.731							583.297	66.468
56	0.212	3213.29	627	9770	679.661	163878	583.297		56	0.066	1317.94	781	2036	87.455	21087	66.468							360.925	74.655
57	0.265	1813.58	416	5671	481.38	116069	360.925		57	0.066	1441.31	690	2324	95.642	23061	74.655							342.135	79.5472
58	0.149	2745.14	605	5669	409.863	98825	342.135		58	0.083	1277.2	416	2800	105.94	25544	79.5472							681.775	104.379
59	0.286	2836.71	413	8211	811.775	195733	681.775		59	0.108	1286.46	669	2409	138.721	33448	104.379							452.284	125.011
60	0.241	2335.64	538	4989	561.83	135467	452.284		60	0.083	1825.3	545	3358	151.404	36506	125.011							412.052	73.8202
61	0.182	2711.36	393	5900	494.78	119300	412.052		61	0.083	1208.15	386	2398	100.213	24163	73.8202							690.713	92.4541
62	0.249	3230.55	430	9961	803.895	193833	690.713		62	0.141	973.618	309	2712	137.29	33103	92.4541							400.074	175.543
63	0.216	2310.35	678	4465	498.256	120138	400.074		63	0.108	1946.42	663	4461	209.885	50607	175.543							350.037	107.141
64	0.212	2110.49	457	6056	446.401	107635	350.037		64	0.087	1547.81	682	2965	134.806	32504	107.141							321.487	66.249
65	0.212	1975.51	453	6921	417.851	100751	321.487		65	0.066	1314.62	505	2504	87.236	21034	66.249							194.552	59.6867
66	0.249	1236.67	411	4743	307.734	74200	194.552		66	0.05	1518.75	705	2750	75.586	18225	59.6867							358.185	87.5363
67	0.328	1548.27	390	5591	507.276	122313	358.185		67	0.087	1322.71	729	2667	115.201	27777	87.5363							606.919	93.2843
68	0.328	2307.43	509	7095	756.01	182287	606.919		68	0.087	1388.71	585	2623	120.949	29163	93.2843							290.998	75.7037
69	0.116	2959.93	619	7482	343.725	82878	290.998		69	0.05	1840.58	1144	2685	91.603	22087	75.7037							499.376	60.0677
70	0.265	2335.19	521	6973	619.831	149452	499.376		70	0.05	1526.42	667	2768	75.967	18317	60.0677							383.015	97.7919
71	0.328	1624.05	505	5402	532.106	128300	383.015		71	0.129	1079.68	387	2691	138.812	33470	97.7919							368.604	50.6953
72	0.174	2570.17	480	5831	447.695	107947	368.604		72	0.087	899.714	447	1619	78.36	18894	50.6953							415.635	47.096
73	0.182	2731	791	6808	498.363	120164	415.635		73	0.066	1026	439	1693	68.083	16416	47.096							308.725	65.5509
74	0.182	2145.14	587	4964	391.453	94386	308.725		74	0.129	828.903	310	1928	106.571	25696	65.5509							600.428	43.5658
75	0.398	1962.44	411	6969	781.338	188394	600.428		75	0.05	1194.83	845	1674	59.465	14338	43.5658							335.815
76	0.182	2293.59	412	8708	418.543	100918	335.815		76	62.443	329.561	176	2376	20578.7	4961868								370.23	100.195
77	0.182	2482.18	887	4820	452.958	109216	370.23		77	0.087	1479.62	316	3193	128.867	31072	100.195							189.21	83.7874
78	0.174	1540.29	504	4331	268.301	64692	189.21		78	0.083	1339.9	273	2953	111.141	26798	83.7874							309.736	66.347
79	0.174	2232.21	455	4917	388.827	93753	309.736		79	0.066	1327.62	423	2303	88.098	21242	66.347							490.341	47.4402
80	0.216	2728.9	550	7067	588.523	141903	490.341		80	0.046	1372.18	767	2248	62.6	15094	47.4402							731.654	71.4122
81	0.398	2292.03	483	9280	912.564	220035	731.654		81	0.087	1149.14	352	2076	100.084	24132	71.4122							349.648	122.131
82	0.153	2731.76	975	5670	419.194	101075	349.648		82	0.108	1462.69	600	3303	157.724	38030	122.131							616.098	56.161
83	0.286	2607.2	727	7940	746.098	179897	616.098		83	0.066	1174.12	598	1862	77.912	18786	56.161								41.1242
84	33.453	670.752	313	3322	22438.4	5410288			84	0.087	801.381	398	1457	69.796	16829	41.1242							441.566	52.4672
85	0.182	3088.73	1009	6938	563.643	135904	441.566		85	0.087	931.619	386	1887	81.139	19564	52.4672							617.31	113.181
86	0.182	4051.8	1075	9731	739.387	178279	617.31		86	0.108	1379.69	543	2822	148.774	35872	113.181							595.477	47.1884
87	0.129	5304.61	1394	10179	682.004	164443	595.477		87	0.108	767.692	389	1382	82.781	19960	47.1884							293.157	68.7424
88	0.108	3390.46	1180	6557	365.598	88152	293.157		88	0.108	967.577	287	1784	104.335	25157	68.7424							416.386	46.9842
89	0.133	3809.62	1199	8204	505.596	121908	416.386		89	0.087	868.667	305	1703	75.656	18242	46.9842							219.053	89.4436
90	0.083	3312.05	1330	5913	274.725	66241	219.053		90	0.129	1026.36	374	2218	131.957	31817	89.4436							298.208	41.836
91	0.1	3669.83	1251	7303	365.283	88076	298.208		91	0.066	958.25	446	1374	63.587	15332	41.836							276.525	85.6062
92	0.129	2823.81	960	5403	363.052	87538	276.525		92	0.153	886.459	245	2477	136.029	32799	85.6062							373.744	120.384
93	0.182	2717.07	1017	5500	495.821	119551	373.744		93	0.087	1711.43	554	4150	149.056	35940	120.384							363.081	46.5644
94	0.241	2181.41	879	6107	524.732	126522	363.081		94	0.083	891.15	378	2052	73.918	17823	46.5644							469.731	82.0904
95	0.286	2311.81	763	6375	661.566	159515	469.731		95	0.133	948.812	315	2358	125.922	30362	82.0904							305.266	41.828
96	0.174	2422.52	1117	4333	421.977	101746	305.266		96	0.066	958.125	487	1678	63.579	15330	41.828							155.09	59.5854
97	0.133	1840.78	842	3053	244.3	58905	155.09		97	0.108	882.654	373	1818	95.178	22949	59.5854							259.468	37.5699
98	0.141	2510.76	968	4512	354.044	85366	259.468		98	0.1	708.542	265	1554	70.526	17005	37.5699							262.425	33.0779
99	0.149	2427.03	859	5865	362.367	87373	262.425		99	0.1	663.417	250	1394	66.034	15922	33.0779							601.343	42.516
100	0.141	4935.23	1375	11231	695.919	167798	601.343		100	0.066	968.5	485	1494	64.267	15496	42.516							243.127	49.4824
101	0.1	3116.46	1017	5477	310.202	74795	243.127		101	0.108	788.962	293	1583	85.075	20513	49.4824							611.122	79.0499
102	0.141	5004.59	1266	11498	705.698	170156	611.122		102	0.116	1009.93	515	1861	117.279	28278	79.0499							356.391
103	0.141	3198.12	855	7216	450.967	108736	356.391		103	16.349	608.255	256	4601	9944.3	2397743								314.796	224.001
104	0.129	3121.48	912	7011	401.323	96766	314.796		104	0.108	2686.54	927	5357	289.693	69850	224.001							324.885	108.865
105	0.153	2785.95	776	6109	427.51	103080	324.885		105	0.083	1921.1	614	3766	159.35	38422	108.865							195.878	103.848
106	0.087	2919.05	910	6734	254.233	61300	195.878		106	0.108	1572.27	465	3381	169.54	40879	103.848							329.238	274.502
107	0.133	3152.97	1004	6416	418.448	100895	329.238		107	0.133	2677.91	624	6414	355.4	85693	274.502							274.36	206.382
108	0.133	2739.47	1034	4909	363.57	87663	274.36		108	0.083	3096.75	790	7641	256.867	61935	206.382							234.33	111.434
109	0.133	2437.84	794	4345	323.54	78011	234.33		109	0.087	1887.05	977	3518	164.352	39628	111.434							394.423	137.014
110	0.141	3467.82	1196	6965	488.999	117906	394.423		110	0.108	1879.85	672	3939	202.706	48876	137.014							354.675	132.83
111	0.149	3044.89	897	6671	454.617	109616	354.675		111	0.108	1841.04	785	3565	198.522	47867	132.83							204.722	99.2392
112	0.141	2122.53	717	3961	299.298	72166	204.722		112	0.066	2100.5	786	4613	139.384	33608	99.2392							244.959	100.483
113	0.133	2517.94	944	5623	334.169	80574	244.959		113	0.083	1820.05	615	4376	150.968	36401	100.483							350.719	71.1795
114	0.153	2954.3	1092	6912	453.344	109309	350.719		114	0.108	1269.31	534	2332	136.871	33002	71.1795							193.048	62.4541
115	0.141	2039.73	749	3442	287.624	69351	193.048		115	0.129	1096.07	420	2469	140.919	33978	62.4541							352.389	58.5542
116	0.182	2600.05	732	6087	474.466	114402	352.389		116	0.066	1487.38	597	2540	98.699	23798	58.5542							190.646	76.6745
117	0.133	2108.69	872	4239	279.856	67478	190.646		117	0.108	1320.27	523	2555	142.366	34327	76.6745							223.841	162.073
118	0.133	2358.81	1132	4097	313.051	75482	223.841		118	0.108	2112.23	1076	3790	227.765	54918	162.073							342.083	84.1781
119	0.182	2543.57	773	4898	464.16	111917	342.083		119	0.129	1265.03	475	2490	162.643	39216	84.1781							214.584	17.5465
120	0.174	1901.93	836	4843	331.295	79881	214.584		120	0.108	771.923	336	1873	83.238	20070	17.5465							251.981	32.6292
121	0.174	2116.62	966	3720	368.692	88898	251.981		121	0.066	1096.69	569	2199	72.774	17547	32.6292							202.169	83.1291
122	0.153	1986.24	825	3537	304.794	73491	202.169		122	0.129	1256.87	485	2940	161.594	38963	83.1291							557.074	42.1978
123	0.182	3721.7	1203	9174	679.151	163755	557.074		123	0.087	1092.1	403	2538	95.116	22934	42.1978							329.333	35.696
124	0.133	3153.69	1408	5818	418.543	100918	329.333		124	0.141	861.353	391	2076	121.46	29286	35.696								53.4982
125	52.414	652.376	331	2661	34193.9	8244730			125	0.066	1411.19	466	2956	93.643	22579	53.4982							202.079	70.7775
126	0.141	2085.41	736	3401	294.064	70904	202.079		126	0.108	1265.58	664	2341	136.469	32905	70.7775							269.486
127	0.141	2563.44	935	5651	361.471	87157	269.486		127	72.678	384.971	185	5198	27979	6746231								168.307	102.763
128	0.108	2214.23	829	3719	238.764	57570	168.307		128	0.141	1113.71	352	3751	157.044	37866	102.763							226.115	89.1919
129	0.133	2357.53	895	4871	312.881	75441	226.115		129	0.066	1727	943	3109	114.6	27632	89.1919							204.398	50.7904
130	0.141	2101.85	617	4553	296.383	71463	204.398		130	0.116	821.929	337	1895	95.447	23014	50.7904							188.538	39.6549
131	0.141	1989.38	768	5675	280.523	67639	188.538		131	0.133	684.594	357	1388	90.856	21907	39.6549							170.794	112.954
132	0.149	1794.97	644	4853	267.998	64619	170.794		132	0.108	1433.08	427	3295	154.531	37260	112.954							185.264	36.4134
133	0.133	2049.72	1006	3936	272.03	65591	185.264		133	0.05	1118.42	451	1973	55.662	13421	36.4134							154.241	47.5979
134	0.133	1815.97	675	4828	241.007	58111	154.241		134	0.066	1100.19	286	2423	73.006	17603	47.5979							159.261	32.8749
135	0.108	2130.35	797	4653	229.718	55389	159.261		135	0.066	878.312	366	1802	58.283	14053	32.8749							287.72	141.23
136	0.133	2821.72	958	5825	374.486	90295	287.72		136	0.129	1484.74	467	3855	190.891	46027	141.23							278.073	76.1371
137	0.153	2462.57	900	5013	377.887	91115	278.073		137	0.141	924.882	280	2421	130.418	31446	76.1371							185.479	53.9924
138	0.133	2051.34	809	3299	272.245	65643	185.479		138	0.116	849.5	322	1746	98.649	23786	53.9924							153.532	73.7724
139	0.129	1848.74	811	4014	237.689	57311	153.532		139	0.083	1274.6	379	2635	105.725	25492	73.7724							173.038	27.2094
140	0.149	1810	782	3497	270.242	65160	173.038		140	0.083	713.25	265	1649	59.162	14265	27.2094							128.415	32.8834
141	0.174	1388.88	502	3154	241.928	58333	128.415		141	0.083	781.65	297	1741	64.836	15633	32.8834							233.055	42.7414
142	0.108	2814.69	953	5951	303.512	73182	233.055		142	0.083	900.5	435	1533	74.694	18010	42.7414							129.925	16.4969
143	0.133	1632.75	792	3000	216.691	52248	129.925		143	0.066	631.5	330	1010	41.905	10104	16.4969							132.567	35.9109
144	0.129	1685.68	585	4091	216.724	52256	132.567		144	0.066	924.062	615	1333	61.319	14785	35.9109							253.717	33.7959
145	0.212	1853.39	637	4771	392.021	94523	253.717		145	0.066	892.188	387	1791	59.204	14275	33.7959							263.002	55.657
146	0.133	2635.47	1150	4739	349.768	84335	263.002		146	0.174	704.071	297	1499	122.642	29571	55.657
171	20.977	1246.3	542	4041	26144.1	6303784			147	25.896	383.334	187	1937	9926.87	2393539								376.27	227.278
172	0.299	2508	843	11143	748.914	180576	376.27		148	0.141	1995.09	507	4909	281.328	67833	227.278							372.44	135.35
173	0.149	3738.25	1035	7521	558.139	134577	372.44		149	0.133	1404	440	2413	186.333	44928	135.35							250.819	99.507
174	0.153	2877.14	909	6532	441.503	106454	250.819		150	0.066	1880.81	581	3348	124.807	30093	99.507							516.085	118.781
175	0.141	4906.12	1257	12203	691.813	166808	516.085		151	0.149	1178.11	281	3639	175.898	42412	118.781							823.099	102.223
176	0.249	4554.82	1419	11176	1133.43	273289	823.099		152	0.141	1108.23	285	2656	156.273	37680	102.223							584.411	123.517
177	0.241	3678.16	1245	15910	884.769	213333	584.411		153	0.133	1314.84	336	3136	174.5	42075	123.517							517.432	139.675
178	0.149	4709.36	2140	8042	703.131	169537	517.432		154	0.133	1436.59	797	2769	190.658	45971	139.675							407.812	43.3106
179	0.265	2780.69	1047	6131	738.081	177964	407.812		155	0.133	710.5	304	1581	94.294	22736	43.3106							266.161	114.636
180	0.216	2482.4	686	8339	535.362	129085	266.161		156	0.108	1447.04	531	3115	156.036	37623	114.636							440.15	81.3563
181	0.153	4110.95	1028	9828	630.834	152105	440.15		157	0.116	1083.5	384	2277	125.823	30338	81.3563							800.583	53.2389
182	0.265	4260.44	1288	11410	1130.85	272668	800.583		158	0.087	994.19	445	1952	86.589	20878	53.2389							371.524	63.9289
183	0.149	3732.11	1046	7583	557.223	134356	371.524		159	0.153	798.811	293	2161	122.579	29556	63.9289							476.543	55.627
184	0.153	4348.11	1321	8042	667.227	160880	476.543		160	0.066	1219.56	408	2214	80.927	19513	55.627							591.82	52.2486
185	0.182	4486.14	1929	10166	818.647	197390	591.82		161	0.133	777.844	235	2019	103.232	24891	52.2486							527.022	33.7283
186	0.212	3740.8	1635	8669	791.238	190781	527.022		162	0.083	790.2	249	1874	65.545	15804	33.7283							456.106	42.5009
187	0.182	3742.43	1184	9533	682.933	164667	456.106		163	0.108	778.077	263	1508	83.901	20230	42.5009							294.23	53.0889
188	0.129	3539	1119	5927	455.003	109709	294.23		164	0.108	876.269	229	2282	94.489	22783	53.0889							351.697	47.0919
189	0.174	3264	1465	5783	568.553	137088	351.697		165	0.087	923.619	293	2022	80.442	19396	47.0919							444.798	42.3639
190	0.199	3480.19	900	9828	692.812	167049	444.798		166	0.141	683.735	287	1897	96.414	23247	42.3639							364.533	109.021
191	0.182	3240.61	1166	6549	591.36	142587	364.533		167	0.108	1394.96	473	3270	150.421	36269	109.021							203.799	49.0459
192	0.033	7382	4810	10166	244.927	59056	203.799		168	0.108	838.769	265	2260	90.446	21808	49.0459							890.482	54.6069
193	0.241	4950.55	1021	16744	1190.84	287132	890.482		169	0.108	890.346	472	1554	96.007	23149	54.6069							341.494	85.8023
							341.494		170	0.083	1418	627	2350	117.619	28360	85.8023								17.0109
									171	0.087	578.238	293	947	50.361	12143	17.0109								35.0946
									172	0.133	648.594	259	1524	86.078	20755	35.0946								23.8789
									173	0.087	657.095	274	1703	57.229	13799	23.8789								52.6119
									174	0.141	756.412	338	1623	106.662	25718	52.6119								13.1379
									175	0.108	505.769	278	1159	54.538	13150	13.1379								62.7393
									176	0.083	1139.95	289	2695	94.556	22799	62.7393								38.7969
									177	0.141	658.441	265	1851	92.847	22387	38.7969
									178	91.847	298.587	165	2163	27424.4	6612499									77.1933
									179	0.129	900	388	2056	115.711	27900	77.1933								86.5193
									180	0.066	1600.81	500	2937	106.226	25613	86.5193								86.4283
									181	0.083	1340.75	368	2563	111.211	26815	86.4283								54.2196
									182	0.033	1931.12	784	3109	64.073	15449	54.2196								22.1199
									183	0.087	552.238	268	1465	48.097	11597	22.1199								27.0297
									184	0.05	843.083	414	1461	41.959	10117	27.0297								45.539
									185	0.046	1299.27	440	1973	59.274	14292	45.539								29.1236
									186	0.05	885.167	438	1266	44.053	10622	29.1236								35.1746
									187	0.033	1357.12	859	1885	45.028	10857	35.1746								84.9366
									188	0.108	1086.73	314	2042	117.184	28255	84.9366								44.5976
									189	0.033	1641.12	1188	2138	54.451	13129	44.5976								38.4267
									190	0.05	1072.08	562	1666	53.356	12865	38.4267								19.2656
									191	0.033	877.625	403	1328	29.119	7021	19.2656								19.9966
									192	0.108	484.5	267	947	52.244	12597	19.9966								28.1096
									193	0.108	559.731	283	1110	60.357	14553	28.1096								22.032
									194	0.058	677.714	280	1195	39.35	9488	22.032								27.1176
									195	0.108	550.538	264	978	59.365	14314	27.1176								34.7826
									196	0.108	621.615	264	1535	67.03	16162	34.7826								36.6943
									197	0.129	585	270	1281	75.212	18135	36.6943								28.8049
									198	0.087	629	303	1226	54.782	13209	28.8049								34.142
									199	0.046	1049.45	370	1732	47.877	11544	34.142								27.7263
									200	0.066	714.812	346	1310	47.433	11437	27.7263								20.0463
									201	0.083	540.45	307	920	44.829	10809	20.0463								16.5447
									202	0.05	632.417	472	861	31.474	7589	16.5447								42.5996
									203	0.108	694.115	302	1524	74.847	18047	42.5996								29.0099
									204	0.133	517.812	257	1003	68.722	16570	29.0099								41.4383
									205	0.083	798.35	293	1458	66.221	15967	41.4383								12.4566
									206	0.108	414.577	217	827	44.704	10779	12.4566								44.7233
									207	0.083	837.95	391	1650	69.506	16759	44.7233								128.05
									208	0.182	999.5	318	2557	182.393	43978	128.05								36.6723
									209	0.066	849.625	371	1506	56.379	13594	36.6723								32.9233
									210	0.083	695.7	268	1231	57.706	13914	32.9233								25.4156
									211	0.033	1063	663	1508	35.269	8504	25.4156								34.0679
									212	0.087	689.429	263	1088	60.045	14478	34.0679								42.6542
									213	0.141	601.059	278	1619	84.755	20436	42.6542
									214	55.002	344.705	170	4005	18959.6	4571478									92.4367
									215	0.087	1405.67	482	3420	122.426	29519	92.4367								74.9688
									216	0.05	1852.67	964	3087	92.204	22232	74.9688								25.9507
									217	0.033	1125	696	1684	37.326	9000	25.9507								27.0345
									218	0.066	750.25	254	1486	49.785	12004	27.0345								26.5687
									219	0.033	1143.62	592	1802	37.944	9149	26.5687								20.6797
									220	0.05	761.833	284	1510	37.915	9142	20.6797								35.2287
									221	0.033	1404.62	878	2104	46.604	11237	35.2287								20.2187
									222	0.087	576.476	268	1078	50.208	12106	20.2187								20.4977
									223	0.05	758.167	400	1241	37.733	9098	20.4977								69.3625
									224	0.066	1388.12	509	2576	92.113	22210	69.3625								73.7722
									225	0.133	901.312	262	2492	119.618	28842	73.7722								100.4
									226	0.182	893.977	264	2026	163.136	39335	100.4								22.9052
									227	0.133	518.031	244	1069	68.751	16577	22.9052								18.8787
									228	0.087	561.095	340	989	48.868	11783	18.8787								30.4087
									229	0.087	693.476	330	1531	60.398	14563	30.4087								43.0026
									230	0.046	1290.18	488	2008	58.859	14192	43.0026								41.3965
									231	0.083	844	286	1817	70.007	16880	41.3965								32.4156
									232	0.141	574.559	242	1455	81.019	19535	32.4156								68.5696
																68.5696

## Sheet: 7I
wt	mut		wt	area	mean	min	max	int den	rawintden
1.14036e+06	898543		1	124.79	9138.21	2301	51785	1.14036e+06	274959676
1.17179e+06	954639		2	80.094	14630.2	3067	56697	1.17179e+06	282538687
546512	594251		3	124.79	9138.21	2301	51785	1.14036e+06	274959676
1.18481e+06	1.24567e+06		4	100.462	5440.02	1033	33445	546512	131773575
641065	1.02125e+06		5	120.742	9812.77	2311	53790	1.18481e+06	285679157
	612549		6	72.699	8818.07	1586	34664	641065	154571932
	1.10551e+06
	926973		mut
	794302		7	91.777	9790.51	1949	52329	898543	216654133
			8	113.128	8438.61	1585	37224	954639	230179924
			9	109.884	5407.97	1591	10463	594251	143284046
in arbitrary units			10	125.118	9956	1804	53060	1.24567e+06	300352691
wt	mut		11	105.061	9720.51	1814	58567	1.02125e+06	246239870
114.036	89.8543		12	81.599	7506.79	1315	32337	612549	147696159
117.179	95.4639		13	211.063	5237.83	1143	33381	1.10551e+06	266558395
54.6512	59.4251		14	141.413	6555.1	1345	41241	926973	223509202
118.481	124.567		15	160.001	4964.36	931	51746	794302	191519945
64.1065	102.125
	61.2549
	110.551
	92.6973
	79.4302

## Sheet: 7J
WT	MUT2
0.486	0.493
0.512	0.521
0.524	0.519
0.492	0.502
